# Supplementary material for: Simulating the Interplay between the Uptake of Inorganic Phosphate and the Cell Phosphate Metabolism under Phosphorus Feast and Famine Conditions in Chlorella vulgaris
Source: Cells. 2021 Dec 17;10(12):3571. doi: 10.3390/cells10123571 (PMC8700456; doi:10.3390/cells10123571)
Supplement: Supplementary file 1 [file cells-10-03571-s001.zip]

Archive with 1 entries (1 files):
- cells-1488140-supplementary.pdf
